# Supplementary material for: Restoration of Sestrin 3 Expression Mitigates Cardiac Oxidative Damage in Ischemia–Reperfusion Injury Model
Source: Antioxidants (Basel). 2025 Jan 7;14(1):61. doi: 10.3390/antiox14010061 (PMC11763094; doi:10.3390/antiox14010061)
Supplement: Supplementary file 1 [file antioxidants-14-00061-s001.zip]

Archive with 1 entries (1 files):
- antioxidants-3395516-supplementary.pdf
